# Supplementary material for: Genetic counselors' and community clinicians' implementation and perceived barriers to informed consent during pre‐test counseling for hereditary cancer risk
Source: J Genet Couns. 2024 Mar 13;34(1):e1887. doi: 10.1002/jgc4.1887 (PMC11393174; doi:10.1002/jgc4.1887)
Supplement: Supplementary file 1 — Data S1. [file JGC4-34-0-s001.zip]

Archive with 3 entries (3 files):
- Manuscript Supplementary Information Files Revised_ACapasso.docx
- Survey Instruments Supplemental.docx
- jgc41887-sup-0001-DataS1.docx
